# Supplementary material for: GIS-based analysis of field margin photovoltaic potential at the landscape level in northwestern Germany
Source: Sci Rep. 2026 Apr 24;16:13394. doi: 10.1038/s41598-026-48425-2 (PMC13109408; doi:10.1038/s41598-026-48425-2)
Supplement: Supplementary file 1 — Supplementary Material 1 [file 41598_2026_48425_MOESM1_ESM.zip › Supplementary_Data_S1_Field_Margin_Photovoltaics_Workflow_Foth_2025/fmpv.py]

# -*- coding: utf-8 -*-
"""
Tool: Field Margin Preprocessing
Author: Hannes Foth
Description:
------------
This ArcGIS Python script automates the processing of field margins 
for photovoltaic (PV) suitability analysis. The tool identifies and classifies 
field margins along agricultural areas that are potentially suitable for 
solar energy use, taking into account shading from forests and tree rows.

The process includes:
- Selecting the study area based on county boundaries
- Extracting agricultural fields and converting them to linear field margins
- Identifying field margins adjacent to forests
- Detecting shaded areas based on line orientation (bearing)
- Considering additional shading from tree rows
- Creating buffer zones to simulate shading effects
- Classifying PV-suitable field margins into three solar classes (1–3)

Default parameter values:
-------------------------
county_expression:
    BEZ_KRS IN ('Ammerland', 'Aurich', 'Cloppenburg', 'Emden', 'Emsland', 
                 'Grafschaft Bentheim', 'Friesland', 'Leer', 'Oldenburg', 
                 'Osnabrück', 'Wilhelmshaven', 'Wesermarsch', 'Wittmund', 'Vechta')
→ Defines the study area by selecting all agricultural counties in northwestern Lower Saxony.

vegetation_expression:
    VEG IN ('1010','1020')
→ Selects agricultural land types representing arable land (1010) and grassland (1020) from the Base-DLM dataset.

bearing_expression_forest:
    (BEARING >= 55.4 AND BEARING <= 128) OR (BEARING >= 235.4 AND BEARING <= 308)
→ Selects field margins with an east–west orientation adjacent to forest areas, 
  serving to identify those margins located south of forest stands that receive 
  sufficient sunlight and are not shaded.

bearing_expression_treerows:
    BEARING < 54.5 OR BEARING > 308 OR (BEARING > 128 AND BEARING < 234.5)
→ Selects tree rows with orientations that are likely to cast shade on adjacent field margins 
  (i.e., north- and south-facing alignments with higher shading potential on PV areas).

buffer_distance_forest:
    44  (meters)
→ Represents the effective shading distance (buffer width) cast by forest edges onto nearby field margins, 
  corresponding to typical mature forest heights in the Weser-Ems region.
    

buffer_distance_treerows:
    28  (meters)
→ Represents the effective shading distance (buffer width) caused by tree rows, 
  based on common tree heights in the Weser-Ems region.
    
Output:
-------
The final output is a feature class containing all 
PV-suitable field margins (pv_final_margins) with the assigned solar class (pvclass):
    1 = East-west facing margins
    2 = South-north facing margins
    3 = Margins adjacent to forests
"""

import arcpy

def script_tool():
    # ------------------------------------------------------------
    # Input parameters
    # ------------------------------------------------------------
    counties = arcpy.GetParameterAsText(0)                      # Counties (administrative districts)
    agri_land = arcpy.GetParameterAsText(1)                     # Agricultural land (veg01_f)
    forest_land = arcpy.GetParameterAsText(2)                   # Forested areas (veg02_f)
    vegetation_areas = arcpy.GetParameterAsText(3)              # Vegetation areas (veg03_f)
    vegetation_features = arcpy.GetParameterAsText(4)           # Vegetation features (veg04_f)
    tree_rows = arcpy.GetParameterAsText(5)                     # Linear vegetation features (veg04_l)
    county_expression = arcpy.GetParameterAsText(6)             # SQL Expression for county selection
    vegetation_expression = arcpy.GetParameterAsText(7)         # SQL Expression for agricultural land selection
    bearing_expression_forest = arcpy.GetParameterAsText(8)     # Bearing for forest-side field margins
    bearing_expression_treerows = arcpy.GetParameterAsText(9)   # Bearing for tree rows
    buffer_distance_forest = arcpy.GetParameterAsText(10)       # Buffer distance around forest areas
    buffer_distance_treerows = arcpy.GetParameterAsText(11)     # Buffer distance around tree rows
    output_fmpv = arcpy.GetParameterAsText(12)                  # Output feature class
    
    

    # ------------------------------------------------------------
    # Environment setup
    # ------------------------------------------------------------
    arcpy.env.overwriteOutput = True
    scratch = arcpy.env.scratchGDB
   
    
    # ------------------------------------------------------------
    # Step 1: Select relevant counties (study area definition)
    # ------------------------------------------------------------
    selected_counties = arcpy.CreateUniqueName("selected_counties", scratch)
    arcpy.analysis.Select(
        in_features=counties,
        out_feature_class=selected_counties,
        where_clause=county_expression
    )
    
    # Dissolve selected counties to create one unified study area polygon
    study_area = arcpy.CreateUniqueName("study_area", scratch)
    arcpy.management.Dissolve(
        in_features=selected_counties,
        out_feature_class=study_area
    )
    
    # ------------------------------------------------------------
    # Step 2: Select agricultural areas (arable land + grassland)
    # ------------------------------------------------------------
    selected_agri = arcpy.CreateUniqueName("selected_agricultural_land", scratch)
    arcpy.analysis.Select(
        in_features=agri_land,
        out_feature_class=selected_agri,
        where_clause=vegetation_expression
    )
    
    # Clip agricultural land to study area
    study_agri = arcpy.CreateUniqueName("study_agricultural_land", scratch)
    arcpy.analysis.PairwiseIntersect(
        in_features=[selected_agri, study_area],
        out_feature_class=study_agri
    )
 
    # ------------------------------------------------------------
    # Step 3: Extract linear field margins
    # ------------------------------------------------------------

    # Convert polygons (fields) to boundary lines
    field_margins = arcpy.CreateUniqueName("field_margins", scratch)
    arcpy.management.PolygonToLine(
        in_features=study_agri,
        out_feature_class=field_margins
    )
   
    # Split lines at vertices (each edge segment becomes one record)
    field_margins_split = arcpy.CreateUniqueName("field_margins_split", scratch)
    arcpy.management.SplitLine(
        in_features=field_margins,
        out_feature_class=field_margins_split
    )
   
    # Add geometric attribute: line bearing (orientation)
    field_margins_bearing = arcpy.management.AddGeometryAttributes(
        Input_Features=field_margins_split,
        Geometry_Properties=["LINE_BEARING"]
    )[0] 
        
    # ------------------------------------------------------------
    # Step 4: Select and merge forest and wooded vegetation areas
    # ------------------------------------------------------------

    # Select vegetation areas with tree cover (veg03_f)
    selected_vegetation_areas = arcpy.CreateUniqueName("selected_vegetation_areas", scratch)
    arcpy.analysis.Select(
        in_features=vegetation_areas,
        out_feature_class=selected_vegetation_areas,
        where_clause="OBJART_TXT = 'AX_Gehoelz'"
    )

    # Select vegetation features representing shrubs (veg04_f)
    selected_vegetation_features = arcpy.CreateUniqueName("selected_vegetation_features", scratch)
    arcpy.analysis.Select(
        in_features=vegetation_features,
        out_feature_class=selected_vegetation_features,
        where_clause="BWS IN ('1021', '1022', '1023')"
    )

    # Merge forest, vegetation areas, and vegetation features into one combined forest layer
    merged_forest = arcpy.CreateUniqueName("merged_forest", scratch)
    arcpy.management.Merge(
        inputs=[forest_land, selected_vegetation_areas, selected_vegetation_features],
        output=merged_forest
    )
    
    # ------------------------------------------------------------
    # Step 5: Intersect merged forest with study area
    # ------------------------------------------------------------
    forest_clipped = arcpy.CreateUniqueName("forest_clipped", scratch)
    arcpy.analysis.PairwiseIntersect(
        in_features=[merged_forest, study_area],
        out_feature_class=forest_clipped
    )

    # ------------------------------------------------------------
    # Step 6: Convert forest polygons to boundary lines
    # ------------------------------------------------------------
    forest_lines = arcpy.CreateUniqueName("forest_lines", scratch)
    arcpy.management.PolygonToLine(
        in_features=forest_clipped,
        out_feature_class=forest_lines
    )

    # Split forest lines at vertices
    forest_lines_split = arcpy.CreateUniqueName("forest_lines_split", scratch)
    arcpy.management.SplitLine(
        in_features=forest_lines,
        out_feature_class=forest_lines_split
    )

    # ------------------------------------------------------------
    # Step 7: Identify field margins adjacent to forest edges
    # ------------------------------------------------------------

    # 1Create a temporary feature layer from the field margins
    arcpy.management.MakeFeatureLayer(
        in_features=field_margins_bearing,
        out_layer="field_margins_bearing_lyr"
    )

    # Select only those field margins that share a boundary with forest polygons
    arcpy.management.SelectLayerByLocation(
        in_layer="field_margins_bearing_lyr",
        overlap_type="SHARE_A_LINE_SEGMENT_WITH",
        select_features=forest_clipped,
        selection_type="NEW_SELECTION"
    )

    # 3Save only the selected field margins as a new temporary dataset
    field_margins_adjacent = arcpy.CreateUniqueName("field_margins_adjacent_forest", scratch)
    arcpy.management.CopyFeatures(
        in_features="field_margins_bearing_lyr",
        out_feature_class=field_margins_adjacent
    )
        
    # ------------------------------------------------------------
    # Step 8: Select south-facing field margins by bearing
    # ------------------------------------------------------------
    south_facing_margins = arcpy.CreateUniqueName("field_margins_south_facing", scratch)
    arcpy.analysis.Select(
        in_features=field_margins_adjacent,
        out_feature_class=south_facing_margins,
        where_clause=bearing_expression_forest  # nutzt deinen Parameter 8
    )

    # ------------------------------------------------------------
    # Step 9: Select forest line segments adjacent to south-facing field margins
    # ------------------------------------------------------------
    forest_lines_lyr = "forest_lines_lyr"
    arcpy.management.MakeFeatureLayer(
        in_features=forest_lines_split,
        out_layer=forest_lines_lyr
    )

    arcpy.management.SelectLayerByLocation(
        in_layer=forest_lines_lyr,
        overlap_type="SHARE_A_LINE_SEGMENT_WITH",
        select_features=south_facing_margins,
        selection_type="NEW_SELECTION"
    )

    forest_lines_adjacent = arcpy.CreateUniqueName("forest_lines_adjacent_solar_margins", scratch)
    arcpy.management.CopyFeatures(
        in_features=forest_lines_lyr,
        out_feature_class=forest_lines_adjacent
    )

    # ------------------------------------------------------------
    # Step 10: Create right-side buffer around selected forest line segments
    # ------------------------------------------------------------
    forest_buffer_right = arcpy.CreateUniqueName("forest_buffer_right", scratch)
    arcpy.analysis.Buffer(
        in_features=forest_lines_adjacent,
        out_feature_class=forest_buffer_right,
        buffer_distance_or_field="1 Meters",
        line_side="RIGHT",
        dissolve_option="NONE"
    )

    # ------------------------------------------------------------
    # Step 11: Create point features inside buffer polygons
    # ------------------------------------------------------------
    forest_buffer_points = arcpy.CreateUniqueName("forest_buffer_points", scratch)
    arcpy.management.FeatureToPoint(
        in_features=forest_buffer_right,
        out_feature_class=forest_buffer_points,
        point_location="INSIDE"
    )

    # ------------------------------------------------------------
    # Step 12: Perform Near analysis (calculate angle to forest)
    # ------------------------------------------------------------
    field_margins_near = arcpy.analysis.Near(
        in_features=south_facing_margins,
        near_features=forest_buffer_points,
        angle="ANGLE",
        method="PLANAR",
        field_names=[
            ["NEAR_FID", "NEAR_FID"],
            ["NEAR_ANGLE", "NEAR_ANGLE"]
        ]
    )[0]
    
    # ------------------------------------------------------------
    # Step 13: Select field margins with NEAR_ANGLE > 0 (north-oriented = no shading)
    # ------------------------------------------------------------
    non_shaded_margins = arcpy.CreateUniqueName("field_margins_nonshaded", scratch)
    arcpy.analysis.Select(
        in_features=field_margins_near,
        out_feature_class=non_shaded_margins,
        where_clause="NEAR_ANGLE > 0"
    )
   
    # ------------------------------------------------------------
    # Step 14: Erase non-shaded margins from all forest-adjacent margins
    # ------------------------------------------------------------
    shaded_margins = arcpy.CreateUniqueName("field_margins_shaded", scratch)
    arcpy.analysis.Erase(
        in_features=field_margins_adjacent,     # all margins touching forest
        erase_features=non_shaded_margins,      # remove north-facing (non-shaded)
        out_feature_class=shaded_margins
    )

    # ------------------------------------------------------------
    # Step 15: Erase shaded field margins from all field margins (bearing layer)
    # ------------------------------------------------------------
    pv_suitable_margins = arcpy.CreateUniqueName("field_margins_pv_suitable", scratch)

    arcpy.analysis.Erase(
        in_features=field_margins_bearing,  # all field margins with bearing attribute
        erase_features=shaded_margins,      # remove shaded ones
        out_feature_class=pv_suitable_margins
    )
    
    # ------------------------------------------------------------
    # Step 16: Select relevant tree rows (linear vegetation features)
    # ------------------------------------------------------------
    selected_tree_rows = arcpy.CreateUniqueName("selected_tree_rows", scratch)
    arcpy.analysis.Select(
        in_features=tree_rows,
        out_feature_class=selected_tree_rows,
        where_clause="BWS IN ('1210', '1220', '1230')"
    )

    # ------------------------------------------------------------
    # Step 17: Clip tree rows to study area
    # ------------------------------------------------------------
    tree_rows_clipped = arcpy.CreateUniqueName("tree_rows_clipped", scratch)
    arcpy.analysis.PairwiseIntersect(
        in_features=[selected_tree_rows, study_area],
        out_feature_class=tree_rows_clipped
    )

    # ------------------------------------------------------------
    # Step 18: Split tree row lines at vertices
    # ------------------------------------------------------------
    tree_rows_split = arcpy.CreateUniqueName("tree_rows_split", scratch)
    arcpy.management.SplitLine(
        in_features=tree_rows_clipped,
        out_feature_class=tree_rows_split
    )

    # ------------------------------------------------------------
    # Step 19: Add geometry attribute: line bearing (orientation)
    # ------------------------------------------------------------
    tree_rows_bearing = arcpy.management.AddGeometryAttributes(
        Input_Features=tree_rows_split,
        Geometry_Properties=["LINE_BEARING"]
    )[0]
    
    # ------------------------------------------------------------
    # Step 20: Select tree rows by bearing (orientation relevant for shading)
    # ------------------------------------------------------------
    tree_rows_filtered = arcpy.CreateUniqueName("tree_rows_filtered", scratch)

    arcpy.analysis.Select(
        in_features=tree_rows_bearing,
        out_feature_class=tree_rows_filtered,
        where_clause="BEARING < 54.5 OR BEARING > 308 OR (BEARING > 128 AND BEARING < 234.5)"
    )
    
    # ------------------------------------------------------------
    # Step 21: Remove non-shaded field margins from forest lines
    # ------------------------------------------------------------
    forest_lines_shaded = arcpy.CreateUniqueName("forest_lines_shaded", scratch)
    arcpy.analysis.Erase(
        in_features=forest_lines_split,      # all split forest boundary lines
        erase_features=non_shaded_margins,   # field margins with north-facing forests (non-shaded)
        out_feature_class=forest_lines_shaded
    )

    # ------------------------------------------------------------
    # Step 22: Create left-side buffer around remaining forest line segments
    # ------------------------------------------------------------
    forest_buffer_left = arcpy.CreateUniqueName("forest_buffer_left", scratch)
    arcpy.analysis.Buffer(
        in_features=forest_lines_shaded,
        out_feature_class=forest_buffer_left,
        buffer_distance_or_field=buffer_distance_forest,
        line_side="LEFT",
        dissolve_option="NONE"
    )

    # ------------------------------------------------------------
    # Step 23: Create full buffer around filtered tree rows
    # ------------------------------------------------------------
    tree_row_buffer_full = arcpy.CreateUniqueName("tree_row_buffer_full", scratch)
    arcpy.analysis.Buffer(
        in_features=tree_rows_filtered,
        out_feature_class=tree_row_buffer_full,
        buffer_distance_or_field=buffer_distance_treerows, 
        line_side="FULL",
        dissolve_option="NONE"
    )


    # ------------------------------------------------------------
    # Step 24: Merge forest and tree row buffers
    # ------------------------------------------------------------
    merged_buffers = arcpy.CreateUniqueName("merged_buffers", scratch)
    arcpy.management.Merge(
        inputs=[forest_buffer_left, tree_row_buffer_full],
        output=merged_buffers
    )
    
    # ------------------------------------------------------------
    # Step 25: Erase shading buffers (forest + tree rows) from PV-suitable margins
    # ------------------------------------------------------------
    pv_final_margins = arcpy.CreateUniqueName("field_margins_pv_final", scratch)

    arcpy.analysis.Erase(
        in_features=pv_suitable_margins,    # PV-suitable field margins (without direct shading)
        erase_features=merged_buffers,      # combined forest & tree row shading buffers
        out_feature_class=pv_final_margins
    )

    # ------------------------------------------------------------
    # Step 26: Classify PV-suitable field margins directly in pv_final_margins
    # ------------------------------------------------------------

    # Recalculate bearing for final PV-suitable field margins
    arcpy.AddMessage("Recalculating BEARING for pv_final_margins...")

    # Add (or overwrite) geometric attribute for line bearing
    pv_final_margins_bearing = arcpy.management.AddGeometryAttributes(
        Input_Features=pv_final_margins,
        Geometry_Properties=["LINE_BEARING"]
    )[0]
    
    # Overwrite variable for classification
    pv_final_margins = pv_final_margins_bearing

    # Add field if not existing yet
    field_names = [f.name for f in arcpy.ListFields(pv_final_margins)]
    if "pvclass" not in field_names:
        arcpy.management.AddField(
            in_table=pv_final_margins,
            field_name="pvclass",
            field_type="LONG"
        )

    # Make a layer for selection operations
    arcpy.management.MakeFeatureLayer(pv_final_margins, "pv_final_margins_lyr")

    # Class 3 – Margins adjacent to forest (any bearing)
    arcpy.management.SelectLayerByLocation(
        in_layer="pv_final_margins_lyr",
        overlap_type="SHARE_A_LINE_SEGMENT_WITH",
        select_features=forest_clipped,
        selection_type="NEW_SELECTION"
    )

    arcpy.management.CalculateField(
        in_table="pv_final_margins_lyr",
        field="pvclass",
        expression="3",
        field_type="LONG"
    )

    # Class 1 – South/North-facing, not adjacent to forest
    arcpy.management.SelectLayerByLocation(
        in_layer="pv_final_margins_lyr",
        overlap_type="SHARE_A_LINE_SEGMENT_WITH",
        select_features=forest_clipped,
        selection_type="NEW_SELECTION"
    )
    arcpy.management.SelectLayerByAttribute(
        in_layer_or_view="pv_final_margins_lyr",
        selection_type="SWITCH_SELECTION"  # now non-forest
    )

    arcpy.management.SelectLayerByAttribute(
        in_layer_or_view="pv_final_margins_lyr",
        selection_type="SUBSET_SELECTION",
        where_clause="(BEARING >= 45 AND BEARING < 135) OR (BEARING >= 225 AND BEARING < 315)"
    )

    arcpy.management.CalculateField(
        in_table="pv_final_margins_lyr",
        field="pvclass",
        expression="1",
        field_type="LONG"
    )

    # Class 2 – Remaining non-forest margins
    arcpy.management.SelectLayerByAttribute(
        in_layer_or_view="pv_final_margins_lyr",
        selection_type="NEW_SELECTION",
        where_clause="pvclass IS NULL"
    )

    arcpy.management.CalculateField(
        in_table="pv_final_margins_lyr",
        field="pvclass",
        expression="2",
        field_type="LONG"
    )

    # ------------------------------------------------------------
    # Step 28: Save final PV-classified field margins to output
    # ------------------------------------------------------------
    arcpy.management.Merge(
        inputs=pv_final_margins,
        output=output_fmpv
    )
    
# ------------------------------------------------------------
# Run the script
# ------------------------------------------------------------
if __name__ == '__main__':
    script_tool()
