# Supplementary material for: GIS-based analysis of field margin photovoltaic potential at the landscape level in northwestern Germany
Source: Sci Rep. 2026 Apr 24;16:13394. doi: 10.1038/s41598-026-48425-2 (PMC13109408; doi:10.1038/s41598-026-48425-2)
Supplement: Supplementary file 1 — Supplementary Material 1 [file 41598_2026_48425_MOESM1_ESM.zip › Supplementary_Data_S1_Field_Margin_Photovoltaics_Workflow_Foth_2025/README.md]

# Supplementary Data S1 – Field Margin Photovoltaics Workflow

**Associated article:**  
*A GIS modelling approach to analyse capacities for field-margin-based photovoltaics on the landscape level – with a case study from western Lower Saxony (Germany)*  

**Authors:**  
Hannes Foth, Roland Pesch, Broder Breckling  

**Journal:**  
Scientific Reports (submitted 2025)  

**DOI:**
10.5281/zenodo.17498527

---

## Description
This workflow identifies and classifies agricultural field margins in the Weser-Ems region based on their suitability for photovoltaic (PV) systems, considering factors such as orientation and shading from forests and tree rows. The analysis is based on Basic-DLM data.

## Files
- `fmpv.tbx` – ArcGIS Python Toolbox containing the geoprocessing workflow as an integrated script tool  
- `fmpv.py` – standalone Python version of the same workflow  
- `modelbuilder_workflow.png` – schematic overview of the geoprocessing workflow developed in ArcGIS Pro ModelBuilder  
- `LICENSE.txt` – License information (CC BY 4.0)

## Requirements
- ArcGIS Pro with arcpy  
- Python ≥ 3.10  

## License
This work is licensed under a **Creative Commons Attribution 4.0 International License (CC BY 4.0)**.  
Users are free to share and adapt the material for any purpose, provided appropriate credit is given.
